# Supplementary material for: Specially Structured AgCuTi Foil Enables High-Strength and Defect-Free Brazing of Sapphire and Ti6Al4V Alloys: The Microstructure and Fracture Characteristics
Source: Materials (Basel). 2024 Aug 2;17(15):3812. doi: 10.3390/ma17153812 (PMC11313281; doi:10.3390/ma17153812)
Supplement: Supplementary file 1 [file materials-17-03812-s001.zip]

Archive with 1 entries (1 files):
- materials-3066508-supplementary.pdf
